# Supplementary material for: Tracking the brain in myotonic dystrophies: A 5-year longitudinal follow-up study
Source: PLoS One. 2019 Mar 7;14(3):e0213381. doi: 10.1371/journal.pone.0213381 (PMC6405094; doi:10.1371/journal.pone.0213381)
Supplement: S2 Table — Raw values of all demographic, clinical, and neuropsychological data of each participant obtained in this study are given. To reduce the risk of personal identification, we omitted any information regarding sex and provide instead of the precise age an individual age range (3 = 31–40 years; 4 = 41–50 years; 5 = 51–60 years; 6 = 61–70 years, 7 = 71–80 years). (XLSX) [file pone.0213381.s002.xlsx]

## Sheet: Clinical_NP_sleep_data_T1_T2
Subject ID	Group	Education	Age dec_1	Age dec_2	MIRS_1	MIRS_2	CITS_1	CITS_2	CITI_1	CITI_2	TMTA_1	TMTA_2	TMTB_1	TMTB_2	Pbbim_1	Pbbim_2	Boston_1	Boston_2	Fp_1	Fp_2	Fs_1	Fs_2	Block_1	Block_2	RZ_Med_1	RZ_Med_2	CR_minus_RZ_Med_1	CR_minus_RZ_Med_2	Interference_RT_1	Interference_RT_2	verbMem_RminW/2_1	verbMem_RminW/2_2	figMem_RminW_1	figMem_RminW_2	PSQI_GS_1	PSQI_GS_2	KFSS_1	KFSS_2	DSS_1	DSS_2	ESS_1	ESS_2	Ullanlinna_1	Ullanlinna_2	BDI_1	BDI_2
1	1	12	4	5	4	4	16	14	20	19	29	42	75	100	7	4	60	59	35	33	22	20	38	33	290	312	50	39	396	452	42	42	9	11	3	5	6.22	5.33	6	6	4	8	6	4	5	5
2	1	11	4	4	4	4	21	24	28	26	33	44	181	172	8	10	55	56	33	20	17	25	16	12	290	375	120	47	431	414	44.5	45	2	0	9	10	4.67	5.11	9	8	6	3	9	4	11	13
3	1	13	4	5	4	4	14	20	21	24	22	32	81	88	11	9	60	60	30	35	31	25	42	45	240	296	60	109	360	390	42.5	34.5	7	10	5	3	4.89	3.33	17	10	14	7	13	11	10	12
4	1	11	3	3	3	4	17	22	30	28	22	29	75	131	11	10	55	55	29	28	24	26	8	13	240	312	140	140	395	453	43.5	47	5	6	3	4	2.67	2.11	7	7	4	6	4	3	2	4
5	1	11	3	4	3	5	23	21	28	31	50	43	82	157	5	2	53	53	28	26	22	21	22	22	240	319	106	17	415	390	45.5	45	5	-1	7	8	5.33	6.44	12	18	13	15	12	18	20	18
6	1	13	3	3	2	3	29	33	32	35	53	66	140	92	12	11	46	39	18	26	14	15	22	23	251	281	139	202	381	405	45	47	7	16	na	8	3.44	3	12	16	11	11	8	0	3	2
7	1	9	5	6	4	4	16	23	24	23	33	49	100	218	7	4	56	58	28	28	20	15	13	11	271	288	70	40	480	452	44.5	41.5	6	3	5	4	3.33	4.22	9	9	9	13	8	14	6	8
8	1	8	3	4	5	5	23	22	34	26	30	41	70	79	8	6	51	49	19	28	16	20	22	21	486	312	115	280	521	515	45	42	0	-4	10	14	6.11	5.66	16	20	12	16	7	15	13	10
9	1	13	4	4	4	4	18	15	22	24	24	27	49	79	14	13	60	59	43	42	29	37	32	35	255	296	76	109	340	366	48	47	7	9	4	2	1.44	3.78	11	6	5	8	6	13	7	10
10	1	11	4	5	4	4	16	22	27	36	49	37	73	117	11	7	56	58	37	30	19	21	22	17	240	265	60	172	350	359	40.5	43.5	9	5	4	5	5	5.67	12	19	13	16	14	10	4	10
11	1	14	4	5	4	4	15	16	19	23	26	40	48	62	10	9	57	59	41	38	28	30	35	35	240	281	95	249	370	468	47	39.5	6	12	3	5	2.67	4	8	20	7	12	8	9	1	4
12	1	9	4	4	4	4	16	23	28	39	29	59	227	357	8	3	56	55	30	29	29	27	14	12	250	265	105	149	390	421	44.5	42.5	3	-10	6	5	6.56	6.33	11	14	9	17	16	19	8	16
13	1	9	4	4	2	3	19	21	36	34	36	29	146	78	12	12	53	56	30	30	23	25	22	14	220	250	110	155	355	397	37.5	41.5	4	6	3	3	1	1.33	7	8	7	7	3	4	6	8
14	1	13	4	4	3	4	14	18	22	28	26	27	92	60	13	10	58	55	38	41	28	20	22	19	240	265	31	94	370	375	45	0	-2	15	3	4	2	3.33	10	13	10	11	6	13	4	9
15	1	11	3	4	2	3	16	24	24	26	23	26	56	74	11	12	56	57	32	34	26	31	33	24	230	265	51	70	285	359	46.5	45.5	8	8	6	6	4.56	4.56	10	14	9	13	11	10	13	10
16	1	13	3	4	2	3	15	16	15	18	22	24	50	79	12	12	56	57	29	47	35	31	41	43	210	234	80	47	370	343	44	45	24	5	7	8	4.89	4.56	13	8	11	7	12	12	12	11
17	2	9	4	4	na	na	31	18	26	34	27	42	75	64	8	8	52	50	22	23	23	19	28	25	261	320	110	55	451	422	35.5	43	-4	10	7	0	5.89	6.11	4	5	9	7	4	5	4	19
18	2	13	4	5	na	na	13	33	23	22	23	20	130	74	7	8	59	58	40	38	24	27	41	23	275	304	205	195	446	546	43	46	8	3	5	6	5.78	2.78	15	8	14	8	6	6	24	26
19	2	9	4	4	na	na	24	22	32	25	43	35	64	116	9	11	53	52	17	19	16	20	26	24	521	336	80	108	666	398	44	45.5	-3	13	6	7	7	6	15	13	10	10	10	4	4	13
20	2	14	4	5	na	na	14	20	21	21	28	37	55	60	12	10	56	58	39	43	26	17	35	34	251	250	200	187	391	436	47	45	12	7	8	5	2.67	2.78	13	14	14	13	7	9	0	4
21	2	9	4	5	na	na	18	24	30	25	67	62	136	134	7	7	58	54	24	22	19	21	31	14	331	359	129	156	480	499	37	38.5	4	15	10	8	5.33	2.66	6	4	9	9	4	7	10	9
22	2	14	4	5	na	na	12	13	16	16	20	18	39	49	13	11	59	57	29	25	22	22	48	46	240	296	196	172	541	546	38	38.5	22	16	4	6	5	3.89	7	7	8	5	5	5	12	14
23	2	14	6	6	na	na	23	27	33	37	70	55	135	231	9	10	46	47	25	33	18	16	17	14	260	328	160	79	481	375	17	37.5	-7	6	7	8	6.11	6.55	12	10	8	5	6	4	11	19
24	2	9	6	6	na	na	21	19	24	26	33	28	75	87	11	11	47	58	36	43	29	27	26	21	340	266	81	171	390	359	44	39	0	-2	3	2	1.78	1.88	2	7	7	4	6	8	2	1
25	2	11	4	5	na	na	28	26	27	28	37	27	73	55	13	10	53	52	29	29	22	25	31	30	290	257	111	164	381	452	37.5	44	10	17	9	7	2.56	4.22	2	0	5	2	2	5	5	10
26	2	14	3	4	na	na	19	18	23	26	23	22	66	50	13	10	59	57	27	36	28	24	35	18	230	328	181	157	360	437	46	48	22	9	2	3	4.5	3	3	6	5	11	9	5	10	4
27	2	9	3	4	na	na	20	15	29	25	42	25	94	153	11	12	57	59	20	25	14	21	31	30	230	297	140	70	431	390	47	44	10	17	16	14	5.89	5.66	12	12	1	4	1	1	13	16
28	2	14	4	4	na	na	21	18	19	22	27	19	55	50	12	9	58	58	44	45	33	36	40	45	275	281	66	31	340	344	47	46	10	20	8	12	1.11	7	10	7	3	1	6	10	20	20
29	2	14	5	6	na	na	23	19	18	21	27	27	80	76	12	11	59	58	46	52	23	25	29	24	240	266	281	109	460	437	45.5	46	10	11	2	4	5.4	2.88	5	4	3	3	7	8	11	5
30	2	9	4	5	na	na	20	17	26	22	28	25	76	88	10	10	28	58	23	19	24	26	39	34	250	297	90	-194	371	344	34	38.5	0	10	4	3	3.22	2.55	11	10	7	10	5	12	1	2
31	2	11	3	4	na	na	23	23	30	35	39	42	78	90	12	13	44	58	26	24	11	22	43	44	260	282	171	124	465	422	33.5	35.5	22	23	5	0	5	4.88	3	7	3	6	2	5	6	9
32	2	8	5	5	na	na	13	17	24	25	27	38	96	68	10	9	58	58	36	33	33	30	29	31	210	203	90	133	330	359	42.5	44	13	6	na	0	4.67	5.11	8	15	9	10	5	9	3	3
33	3	13	3	4	na	na	15	20	20	22	48	38	71	90	12	13	48	47	21	25	15	15	27	32	300	320	101	133	390	391	43.5	31.5	0	10	1	5	1.44	1.55	8	na	6	8	7	6	0	4
34	3	11	3	4	na	na	14	14	19	18	24	29	64	124	11	11	56	58	26	30	22	17	43	42	281	296	64	31	365	414	44	45	14	10	5	0	3.44	2	6	6	6	8	5	2	1	5
35	3	11	5	6	na	na	13	18	18	20	31	39	139	72	10	10	60	60	33	35	26	38	22	27	230	234	156	133	355	367	42.5	37	-3	12	0	0	1.22	1.22	1	1	3	3	4	4	0	0
36	3	11	4	5	na	na	18	18	17	17	20	25	43	67	14	12	59	60	40	44	29	32	29	37	365	312	136	78	611	374	43	47	9	4	2	1	2.22	2.11	4	4	3	5	8	7	1	4
37	3	11	3	3	na	na	13	17	18	18	21	31	49	58	13	13	55	58	35	39	24	25	33	40	211	203	95	86	316	289	34	46	7	9	3	6	1.89	1.55	12	7	12	4	5	7	13	9
38	3	14	4	4	na	na	13	15	17	17	26	24	41	63	11	10	60	59	39	35	26	33	36	32	191	218	170	86	326	421	39	46.5	16	21	5	2	2	2.22	3	0	2	2	3	3	0	0
39	3	14	5	6	na	na	19	17	18	18	33	45	113	122	11	10	57	46	37	45	20	28	20	22	241	234	240	141	550	563	39.5	35	3	-1	2	3	1.78	1.22	9	7	5	5	7	7	0	0
40	3	11	6	7	na	na	12	16	18	17	39	72	76	75	11	9	60	59	34	34	26	23	20	25	240	328	181	109	470	530	39	43.5	4	11	3	2	1.89	2	8	4	9	6	7	7	2	4
41	3	14	6	6	na	na	17	20	19	20	34	42	92	81	12	9	60	59	34	34	27	28	36	38	241	266	154	140	440	547	37.5	40	17	5	1	0	2.11	1.33	7	6	7	5	6	4	0	0
42	3	11	4	4	na	na	18	15	21	20	72	40	113	76	13	13	54	58	39	39	25	23	26	30	270	242	180	117	440	351	41.5	41	16	12	0	2	3.22	1.77	8	7	6	4	5	5	0	1
43	3	9	5	5	na	na	14	17	19	19	41	35	79	211	9	7	59	59	27	25	23	17	32	29	240	281	70	78	401	578	39.5	36.5	4	4	4	0	3.33	4.66	7	9	6	5	5	6	0	7
44	3	13	5	6	na	na	19	25	22	19	34	39	81	118	12	12	59	58	45	41	23	26	22	32	280	296	150	125	390	390	48	0	5	7	8	9	1.56	1.22	11	7	13	10	11	11	3	3
45	3	11	4	5	na	na	15	17	15	18	22	35	55	58	12	12	60	60	55	62	27	34	26	23	340	265	71	63	391	343	38.5	46.5	19	8	4	3	3.67	1.77	7	8	na	4	7	6	3	0
46	3	13	4	5	na	na	17	17	19	24	24	33	55	69	11	11	59	60	31	34	25	20	40	45	256	266	194	109	461	390	41	29.5	9	21	3	3	1.56	1.55	3	3	6	5	4	4	1	0
47	3	13	4	4	na	na	16	15	16	18	19	27	132	82	13	12	56	56	41	37	30	18	26	19	220	219	100	86	411	390	41.5	40	6	0	3	1	1.89	1.11	7	4	4	2	3	5	0	5
48	3	14	5	5	na	na	14	13	13	14	37	34	65	59	11	11	57	na	23	32	28	31	36	42	220	249	150	94	416	374	41	43.5	6	18	na	2	na	2.11	na	4	na	8	na	3	na	2
49	3	11	6	7	na	na	24	21	28	24	62	42	136	128	10	10	55	56	21	26	18	19	18	19	261	265	84	94	325	406	42.5	40.5	4	13	4	4	3	3.66	12	19	6	14	9	12	7	7

## Sheet: Description
VARIABLE	Description	Value
Subject_ID	Subject ID
Group	Group	1 = DM1; 2 = DM2; 3 = Controls
Education	Educational sum score based on NeuroCog
Age dec_1	Age in decades at baseline	3 = 31-40 years; 4 = 41-50 years; 5 = 51-60 years; 6 = 61-70 years, 7 = 71-80 years
Age dec_2	Age in decades at follow-up	3 = 31-40 years; 4 = 41-50 years; 5 = 51-60 years; 6 = 61-70 years, 7 = 71-80 years
MIRS_1	Muscular Impairment Rating Scale at baseline
MIRS_2	Muscular Impairment Rating Scale at follow-up
CITS_1	subtest 1 of the Cerebraler Insuffizienztest at baseline, in seconds
CITS_2	subtest 1 of the Cerebraler Insuffizienztest at follow-up, in seconds
CITI_1	subtest response inhibition of Cerebraler Insuffizienztest at baseline, in seconds
CITI_2	subtest response inhibition of Cerebraler Insuffizienztest at follow-up, in seconds
TMTA_1	Trail making test A at baseline, in seconds
TMTA_2	Trail making test A at follow-up, in seconds
TMTB_1	Trail making test B at baseline, in seconds
TMTB_2	Trail making test B at follow-up, in seconds
Pbbim_1	Pegboard bimanual at baseline, number of pairs in 30 seconds
Pbbim_2	Pegboard bimanual at follow-up, number of pairs in 30 seconds
Boston_1	Boston naming test at baseline, points
Boston_2	Boston naming test at follow-up, points
Fp_1	Phonematic fluency at baseline, number of words
Fp_2	Phonematic fluency at follow-up, number of words
Fs_1	Semantic fluency at baseline, number of words
Fs_2	Semantic fluency at follow-up, number of words
Block_1	Block design at baseline, points
Block_2	Block design at follow-up, points
RZ_Med_1	Reaction time at baseline, median in ms
RZ_Med_2	Reaction time at follow-up, median in ms
CR_minus_RZ_Med_1	Choice reaction time minus rection time at baseline, in ms
CR_minus_RZ_Med_2	Choice reaction time minus rection time at follow-up, in ms
Interference_RT_1	Interference reaction time at baseline, in ms
Interference_RT_2	Interference reaction time at follow-up, in ms
verbMem_RminW/2_1	Verbal memory at baseline, points (correct items - (mistakes :2))
verbMem_RminW/2_2	Verbal memory at follow-up, points (correct items - (mistakes :2))
figMem_RminW_1	Figural memory at baseline, points (correct items - mistakes)
figGed_RminF_2	Figural memory at baseline, points (correct items - mistakes)
PSQI_GS_1	PSQI_Total-Score at baseline
PSQI_GS_2	PSQI_Total-Score at follow-up
KFSS_1	KFSS score at baseline
KFSS_2	KFSS score at follow-up
DSS_1	DSS at baseline
DSS_2	DSS at follow-up
ESS_1	ESS at baseline
ESS_2	ESS at follow-up
Ullanlinna_1	Ullanlinna at baseline
Ullanlinna_2	Ullanlinna at follow-up
BDI_1	BDI score, depression, at baseline
BDI_2	BDI score, depression, at follow-up
T1	baseline
T2	follow-up
